# Supplementary material for: Purification of HCC-specific extracellular vesicles on nanosubstrates for early HCC detection by digital scoring
Source: Nat Commun. 2020 Sep 7;11:4489. doi: 10.1038/s41467-020-18311-0 (PMC7477161; doi:10.1038/s41467-020-18311-0)
Supplement: Supplementary file 4 — Source Data [file 41467_2020_18311_MOESM4_ESM.xlsx]

## Sheet: Figure 2c-f
Figure 2c	HepG2
	SRY transcripts output from ddPCR							yield
TCO-anti-EpCAM	spiked EVs	test1	test2	test3				test1	test2	test3	aver.	std
0 ng	434	17	19	26				3.91705	4.37788	5.99078	4.7619	1.0889
10 ng	434	160	172	155				36.8664	39.6313	35.7143	37.404	2.01311
50 ng	894	452	401	505				50.5593	44.8546	56.4877	50.6339	5.81691
100 ng	1246	730	675	714				58.5875	54.1734	57.3034	56.6881	2.27048
Figure 2d	HepG2
TCO-anti-ASGPR	spiked EVs	test1	test2	test3				test1	test2	test3	aver.	std
10 ng	434	168	188	143				38.7097	43.318	32.9493	38.3257	5.19499
25 ng	894	390	453	529				43.6242	50.6711	59.1723	51.1559	7.78537
50 ng	1246	778	647	663				62.4398	51.9262	53.2103	55.8587	5.73542
Figure 2e	HepG2
TCO-anti-CD147	spiked EVs	test1	test2	test3				test1	test2	test3	aver.	std
25 ng	434	366	330	351				84.3318	76.0369	80.8756	80.4147	4.16662
50 ng	434	384	358	355				88.4793	82.4885	81.7972	84.255	3.67462
Figure 2f	HepG2
	spiked EVs	test1	test2	test3				test1	test2	test3	aver.	std
Combination	9120	7440	7720	8342				81.5789	84.6491	91.4693	85.8991	5.06228

## Sheet: Figure 2h
Table S2 & Figure 2h	copy number of SRY output from ddPCR
HepG2	Orignal EVs	test 1	test 2	test 3	average	std		yield	test 1	test 2	test 3	average
A	30	22	27	28.1	26.3333	3.25115		A	73.3333	90	93.6667	85.6667
B	434	414	355	407	401	32.2335		B	95.3917	81.7972	93.7788	90.3226
C	1246	1090	1169	999	1168.33	85.0706		C	87.4799	93.8202	80.1766	87.1589
D	5080	4495	4769	4071	4781.33	351.676		D	88.4843	93.878	80.1378	87.5
E	9120	7440	7462	7309	8007.33	82.7184		E	81.5789	81.8202	80.1425	81.1806

## Sheet: Figure 2i
Figure 2i
	copy number of SRY and C1orf101 output from ddPCR
		No mixer				yield	No mixer
HepG2	orig.	test1	test2	test3			test1	test2	test3
SRY	338	26.2	28	34			7.75148	8.28402	10.0592
C1orf101	782	70	77	94			86.5951	84.1313	83.6837
		flat					flat
HepG2	flat org.	test1	test2	test3			test1	test2	test3
SRY	1624	102	132	138			6.28079	8.12808	8.49754
C1orf101	3040	212	267	275			90.0641	92.5444	93.9364
		SA-Biotin					SA-Biotin
		test1	test2	test3			test1	test2	test3
HepG2	orig.	70	70	74			20.7101	20.7101	21.8935
SRY	338	196	198	198			82.6289	81.7943	86.4682
C1orf101	782

## Sheet: Figure 2j
Table S3 & Figure 2j
		copy numbers (output from ddPCR)
without RNase		SRY	C1orf101	Recovery yield	Recovery purity
original HepG2 EVs		2550	5270
original SNU387 EVs		0	1186
original Hep3B EVs		0	66
HepG2 EVs/HD	test 1	2100	5020	81.2693	83.6653
	test 2	2218	5140	85.8359	86.3035
	test 3	2127	4840	82.3142	87.8926
SNU387 EVs/HD	test 1	8.6	1064	88.9157	99.1109
	test 2	11.2	1064	88.6745	98.8421
	test 3	8.6	1086	90.7707	99.1289
Hep3B EVs/HD	test 1	1.4	64	94.6364	97.5938
	test 2	2	62	90.6061	96.4516
	test 3	2.8	64	92.303	95.1875
HepG2 EVs/LCD	test 1	2220	4600	87.0588	96.5217
	test 2	2460	5480	96.4706	89.781
	test 3	2340	5040	91.7647	92.8571
SNU387 EVs/LCD	test 1	1.4	978	82.344	98.8569
	test 2	1.8	962	80.9612	99.8129
	test 3	1.4	990	83.3558	99.8586
Hep3B EVs/LCD	test 1	4.4	58	81.2121	92.4138
	test 2	1.4	57	84.2424	97.5439
	test 3	4.2	58	81.5152	92.7586
with RNase		SRY	C1orf101	Recovery yield	Recovery purity
original HepG2 EVs		2584	5340
original SNU387 EVs		0	1348
original Hep3B EVs		0	80
HepG2 EVs/HD	test 1	2100	5020	81.2693	83.6653
	test 2	1918	4540	74.226	84.4934
	test 3	1972	4740	76.3158	83.2068
SNU387 EVs/HD	test 1	2.6	1064	78.7196	99.7312
	test 2	18	1146	83.546	98.2723
	test 3	24	1146	83.0564	97.6963
Hep3B EVs/HD	test 1	1.4	74	90.575	97.9189
	test 2	2.2	74	89.475	96.7297
	test 3	1.4	68	83.075	97.7353
HepG2 EVs/LCD	test 1	2400	5800	92.8793	82.7586
	test 2	2520	6020	97.5232	83.7209
	test 3	2330	5740	90.1703	81.1847
SNU387 EVs/LCD	test 1	4.6	942	69.5401	99.5117
	test 2	2.6	1046	77.4036	99.7514
	test 3	18	1046	76.2611	98.2792
Hep3B EVs/LCD	test 1	4.2	60	75.4054	93
	test 2	4.2	74	87.25	94.3243
	test 3	8.8	68	74	87.0588
*All tests shared the same one HD plasma sample and LCD plasma sample. Raw data in Supplementary Table S1.

## Sheet: Figure 4b
Figure 4b
	raw data											log2(transcripts+1)
Sample ID	GPC3	AFP	AHSG	ALB	APOH	FABP1	FGB	FGG	RBP4	TF		GPC3	AFP	AHSG	ALB	APOH	FABP1	FGB	FGG	RBP4	TF
HCC01	0	2.98606	4.0719	1845.93	84.1526	11.1299	38.0044	36.6471	43.4336	12.2157		0	1.99496	2.34253	10.8509	6.41198	3.60049	5.28557	5.23447	5.47358	3.72418
HCC02	0.950111	0.950111	0	36.9864	0.950111	5.02201	2.03595	2.03595	0	1.08584		0.963556	0.963556	0	5.24741	0.963556	2.59025	1.60215	1.60215	0	1.06063
HCC03	0	0	9.16178	191.379	2.85033	7.32942	22.8027	26.4674	32.5752	1.42517		0	0	3.34508	7.58781	1.94498	3.05822	4.57305	4.77965	5.06932	1.27808
HCC04	0	0	2	74.4444	2.66667	1.77778	11.1111	16.6667	12.2222	3.88889		0	0	1.58496	6.23734	1.87447	1.47393	3.59826	4.14296	3.72489	2.28951
HCC05	0	0.777778	2.55556	85.5556	14	5.77778	15.5556	7.55556	1.55556	6.22222		0	0.830075	1.83007	6.43555	3.90689	2.76081	4.04924	3.09686	1.35364	2.85244
HCC06	0	0	1.37143	30.8571	1.54286	0	1.2	2.4	1.37143	1.37143		0	0	1.24576	4.99354	1.34645	0	1.1375	1.76553	1.24576	1.24576
HCC07	0	0	0	7.2381	0.666667	0.666667	2.38095	3.14286	2	1.33333		0	0	0	3.04231	0.736966	0.736966	1.75743	2.05063	1.58496	1.22239
HCC08	0	1.14286	0	32.8571	3.85714	0	4	4	10.4286	2.14286		0	1.09954	0	5.08139	2.28011	0	2.32193	2.32193	3.51457	1.65208
HCC09	0.666667	0.666667	0	14.2857	3.04762	0	0	0	0.761905	0		0.736966	0.736966	0	3.93411	2.01707	0	0	0	0.817136	0
HCC10	3.55556	1.18519	2.96296	9.03704	1.03704	0	1.18519	1.18519	0	0		2.18763	1.12776	1.98658	3.32726	1.02647	0	1.12776	1.12776	0	0
HCC11	0	0	1.18519	13.3333	0	0	1.18519	0	0	1.03704		0	0	1.12776	3.8413	0	0	1.12776	0	0	1.02647
HCC12	0	0	3.85185	31.1111	3.55556	1.18519	1.33333	2.81481	0	0		0	0	2.27854	5.005	2.18763	1.12776	1.22239	1.93161	0	0
HCC13	1.03704	0	1.03704	5.48148	0	0	0	0	1.03704	2.22222		1.02647	0	1.02647	2.69632	0	0	0	0	1.02647	1.68806
HCC14	0	0.888889	0	207.407	28.1481	1.03704	5.77778	4.59259	0	2.51852		0	0.917538	0	7.70326	4.86533	1.02647	2.76081	2.48352	0	1.81497
HCC15	1.06667	0	0	6.93333	0	0	0	0	0	0.933333		1.04731	0	0	2.98793	0	0	0	0	0	0.95109
HCC16	2	0	0	53.3333	0	1.06667	0	0	1.86667	0.933333		1.58496	0	0	5.76377	0	1.04731	0	0	1.51937	0.95109
HCC17	0.47619	2.38095	0	5.71429	0	0.761905	0	1.52381	0.761905	1.52381		0.561879	1.75743	0	2.74723	0	0.817136	0	1.3356	0.817136	1.3356
HCC18	1.06667	0	0.933333	17.3333	1.06667	0	5.46667	2.13333	0	0		1.04731	0	0.95109	4.1964	1.04731	0	2.69302	1.6477	0	0
HCC19	0	2	44	288	173.333	17.3333	34.6667	48	61.3333	14.6667		0	1.58496	5.49185	8.17493	7.4457	4.1964	5.1565	5.61471	5.96193	3.96963
HCC20	0	1.06667	2.26667	10.6667	0.933333	0.933333	0	0	0	2.13333		0	1.04731	1.70782	3.54432	0.95109	0.95109	0	0	0	1.6477
HCC21	0	0	0	10.1333	2.93333	0.933333	2.8	0.933333	3.73333	0		0	0	0	3.47681	1.97575	0.95109	1.926	0.95109	2.24286	0
HCC22	0	0	0	26.6667	3.2	1.06667	0	0	2.8	0		0	0	0	4.79008	2.07039	1.04731	0	0	1.926	0
HCC23	0	0	0.933333	10.8	0	3.73333	0	0	0	1.06667		0	0	0.95109	3.56071	0	2.24286	0	0	0	1.04731
HCC24	0	0	0	29.5238	0	0	0	1.42857	2.19048	0.761905		0	0	0	4.93186	0	0	0	1.28011	1.67377	0.817136
HCC25	0	0	0	38.6667	0	0.933333	0	0.933333	0	0.8		0	0	0	5.30986	0	0.95109	0	0.95109	0	0.847997
HCC26	0	0	0.8	4.8	0	0	0	0.933333	0	1.73333		0	0	0.847997	2.53605	0	0	0	0.95109	0	1.45066
HCC27	1	1	18.7143	284.286	11.1429	6	6.57143	2.71429	16.8571	3.42857		1	1	4.30117	8.15626	3.60204	2.80735	2.92057	1.89308	4.15843	2.14684
HCC28	0	0	1.06667	36	2.53333	0	0.933333	2.66667	1.86667	0.933333		0	0	1.04731	5.20945	1.82103	0	0.95109	1.87447	1.51937	0.95109
HCC29	0	0	0	11.0349	2.09524	0	0	4.05079	0.977778	0		0	0	0	3.58915	1.63005	0	0	2.33651	0.98388	0
HCC30	0	0	0	3.6	0	0	5.06667	0	0.933333	14.6667		0	0	0	2.20163	0	0	2.6009	0	0.95109	3.96963
HCC31	0	0	0	199.746	11.1746	0	7.82222	6.4254	1.25714	1.25714		0	0	0	7.64923	3.6058	0	3.14114	2.89247	1.1745	1.1745
HCC32	1.6	0	0	59.4286	0	1.6	1.82857	1.82857	3.65714	0		1.37851	0	0	5.91716	0	1.37851	1.50007	1.50007	2.21945	0
HCC33	1.2	1.2	0	10.2857	1.37143	0	2.57143	0	2.74286	0		1.1375	1.1375	0	3.49643	1.24576	0	1.8365	0	1.90414	0
HCC34	0	1.18519	1.33333	12.7407	0	1.18519	0	0	2.37037	1.18519		0	1.12776	1.22239	3.78039	0	1.12776	0	0	1.75291	1.12776
HCC35	2.3746	0.755556	4.96508	30.2222	2.80635	0.647619	5.07302	0	8.20317	0		1.75472	0.811928	2.57654	4.9645	1.92841	0.720383	2.60241	0	3.20213	0
HCC36	0	0.755556	3.88571	65.8413	0.755556	2.15873	6.36825	0	2.91429	4.31746		0	0.811928	2.28857	6.06267	0.811928	1.65934	2.88132	0	1.96875	2.41074
HCC37	0	0	0	10.4082	0	0	0.809524	1.61905	0	0.809524		0	0	0	3.51199	0	0	0.85561	1.38904	0	0.85561
HCC38	0	0	0	1.38776	0	0	0	0	0	5.66667		0	0	0	1.25565	0	0	0	0	0	2.73697
HCC39	0	0	0	17.3469	0.92517	0.92517	0	0	1.73469	0		0	0	0	4.19747	0.944986	0.944986	0	0	1.45138	0
HCC40	0	0	0	5.89796	0.809524	0	0	0	0.693878	0.693878		0	0	0	2.78617	0.85561	0	0	0	0.76033	0.76033
HCC41	0	0	2.96825	74.6561	1.16931	0	0.539683	0.539683	5.30688	0.62963		0	0	1.9885	6.24138	1.11724	0	0.622633	0.622633	2.65693	0.704544
HCC42	0	1.25926	0	159.206	0.62963	1.34921	7.19577	5.39683	8.72487	1.16931		0	1.17585	0	7.32379	0.704544	1.23217	3.03488	2.67736	3.28168	1.11724
HCC43	0	0	0	5.57672	0	0	1.25926	0	0	1.25926		0	0	0	2.71737	0	0	1.17585	0	0	1.17585
HCC44	0	0	2.15873	25.1852	3.86772	2.60847	4.13757	2.06878	4.7672	1.16931		0	0	1.65934	4.71068	2.28325	1.85139	2.36109	1.61767	2.52787	1.11724
HCC45	0	0	0	1.07937	0	0	0	0	0	0		0	0	0	1.05614	0	0	0	0	0	0
HCC46	0	0	0	8.09524	0	0	0	0	1.07937	1.07937		0	0	0	3.18511	0	0	0	0	1.05614	1.05614
CLD01	0	0	0	2.61333	0	0	0	0	0	4.85333		0	0	0	1.85333	0	0	0	0	0	2.54926
CLD02	0	0	0	1.7	0	0	0	0	0	0		0	0	0	1.43296	0	0	0	0	0	0
CLD03	0	0	0	1.44	0	1.28	0	0	0	0		0	0	0	1.28688	0	1.18903	0	0	0	0
CLD04	0	0	0	8.16	0	0	0	0.96	0	1.12		0	0	0	3.19535	0	0	0	0.970854	0	1.08406
CLD05	1.10204	0	0	6.61224	1.10204	0	0	0	1.95918	1.95918		1.07179	0	0	2.92832	1.07179	0	0	0	1.5652	1.5652
CLD06	0	0	0.755556	1.40317	0	0.755556	0	0	0.755556	0		0	0	0.811928	1.26494	0	0.811928	0	0	0.811928	0
CLD08	0	0	0.863492	7.33968	0	0	0	0	0	0		0	0	0.898009	3.05999	0	0	0	0	0	0
CLD09	0	0	0	4.96508	0.755556	0	0	0	0	0.755556		0	0	0	2.57654	0.811928	0	0	0	0	0.811928
CLD10	0	0	0	2.26667	0.755556	0	1.72698	0	1.51111	0		0	0	0	1.70782	0.811928	0	1.44731	0	1.32833	0
CLD11	0	0	0	7.44762	0	0	0.755556	0	0	0		0	0	0	3.07854	0	0	0.811928	0	0	0
CLD12	0	0	0.755556	912.063	29.1429	1.61905	10.9016	16.1905	5.18095	7.44762		0	0	0.811928	9.83457	4.91374	1.38904	3.57308	4.10354	2.62783	3.07854
CLD13	0	0	0	1.83492	0	0	0	0	0	0		0	0	0	1.50331	0	0	0	0	0	0
CLD14	0	0	0	0.755556	0	0	0	0	0	0		0	0	0	0.811928	0	0	0	0	0	0
CLD15	0	0	0.863492	19.4286	0	0	0.755556	0	0	0		0	0	0.898009	4.35252	0	0	0.811928	0	0	0
CLD16	0	0	0.863492	16.1905	0	0	1.40317	1.40317	0	0		0	0	0.898009	4.10354	0	0	1.26494	1.26494	0	0
CLD17	0	0	0	3.5619	0	0	1.07937	0	0	0		0	0	0	2.18964	0	0	1.05614	0	0	0
CLD18	0	0	1.72698	31.3016	0.755556	0	1.51111	0	1.61905	0		0	0	1.44731	5.01353	0.811928	0	1.32833	0	1.38904	0
CLD19	0	0	0	5.28889	1.61905	0	1.51111	0	0	1.61905		0	0	0	2.65281	1.38904	0	1.32833	0	0	1.38904
CLD20	0	0	0.647619	25.9048	1.51111	0	2.15873	0	1.40317	0		0	0	0.720383	4.74979	1.32833	0	1.65934	0	1.26494	0
CLD21	0	0	0.647619	10.7937	0	0	0	0	0	0		0	0	0.720383	3.55994	0	0	0	0	0	0
CLD22	0	0	0	5.07302	0	0	0	0	0	0		0	0	0	2.60241	0	0	0	0	0	0
CLD23	0	0	22.6667	272	15.0032	0	14.0317	4.31746	18.3492	5.50476		0	0	4.56478	8.09276	4.00029	0	3.90994	2.41074	4.2742	2.7015
CLD24	0	0	0	5.72063	0	0	0	0	0	0		0	0	0	2.7486	0	0	0	0	0	0
CLD25	0	0	0	5.07302	0	0	0	0	0.647619	0.647619		0	0	0	2.60241	0	0	0	0	0.720383	0.720383
CLD26	0	0	2.48254	5.82857	0	0	0	0	0	0.863492		0	0	1.80014	2.77158	0	0	0	0	0	0.898009
CLD27	0	0	0	5.82857	0	0	0	0	0	1.51111		0	0	0	2.77158	0	0	0	0	0	1.32833
CLD28	0	0	1.62735	5.69573	0	0	0	0	1.51111	0		0	0	1.39361	2.74324	0	0	0	0	1.32833	0
CLD29	0	0	0.813675	3.02222	0	0	0	0	0	0		0	0	0.858916	2.00799	0	0	0	0	0	0
CLD30	0	0	0.881481	4.40741	0	0	0	0	0.755556	0		0	0	0.911869	2.43494	0	0	0	0	0.811928	0
CLD31	0	0	0	0.755556	0	0	0	0.755556	0.881481	0		0	0	0	0.811928	0	0	0	0.811928	0.911869	0
CLD32	0	0	0	7.33968	0.755556	0	0	0	0	0		0	0	0	3.05999	0.811928	0	0	0	0	0
CLD33	0	0	3.2547	66.2564	5.57949	0.813675	0.697436	0	0	0		0	0	2.08906	6.0716	2.71798	0.858916	0.763357	0	0	0
CLD34	0	0	2.91429	25.9048	0.971429	0.647619	0.647619	0	3.88571	1.61905		0	0	1.96875	4.74979	0.979241	0.720383	0.720383	0	2.28857	1.38904
CLD35	0	0	16.2735	77.8803	2.6735	0	8.60171	2.32479	23.2479	1.85983		0	0	4.11049	6.30159	1.87716	0	3.26329	1.73326	4.59979	1.51593
CLD36	0	0	0.647619	8.31111	0	0	2.48254	0	0	1.61905		0	0	0.720383	3.21895	0	0	1.80014	0	0	1.38904
CLD37	0	0	0	3.27407	0	0	0	0	0	0		0	0	0	2.09561	0	0	0	0	0	0
CLD38	0	0	0	4.02963	1.00741	0	0	0	0	0		0	0	0	2.33045	1.00533	0	0	0	0	0
CLD39	0	0	1.61905	35.619	0.755556	0	0.755556	0.755556	1.51111	0		0	0	1.38904	5.19452	0.811928	0	0.811928	0.811928	1.32833	0
CLD40	0	0	0.863492	32.381	0	2.69841	2.26667	0.755556	0.647619	0.647619		0	0	0.898009	5.06095	0	1.88691	1.70782	0.811928	0.720383	0.720383
CLD41	0	0	0	0.863492	0	0	0	0	0	0		0	0	0	0.898009	0	0	0	0	0	0
CLD42	0	0	0	0.755556	0	0	1.40317	0.647619	0.647619	0		0	0	0	0.811928	0	0	1.26494	0.720383	0.720383	0
CLD43	0	0	0	0.863492	0	0	0	0	0	0		0	0	0	0.898009	0	0	0	0	0	0
CLD44	0	0	0	0.62963	0.62963	0	0	0	0.62963	0		0	0	0	0.704544	0.704544	0	0	0	0.704544	0
CLD45	0	0	0	2.24868	0	0	0	0	0	1.16931		0	0	0	1.69985	0	0	0	0	0	1.11724
CLD46	0	0	0	1.79894	0.539683	0	0	0	0	0		0	0	0	1.48488	0.622633	0	0	0	0	0
CLD47	0.539683	0	0	0.539683	0	0	0	0	0	0.539683		0.622633	0	0	0.622633	0	0	0	0	0	0.622633
CLD48	0	0	0	1.34921	0	0	0	0	0	0		0	0	0	1.23217	0	0	0	0	0	0
CLD49	0	0	0	0.62963	0	0	0	0	0	0		0	0	0	0.704544	0	0	0	0	0	0
CLD50	0	0	0.539683	6.92593	1.34921	0	0.62963	0.62963	0.62963	0		0	0	0.622633	2.98658	1.23217	0	0.704544	0.704544	0.704544	0
CLD51	0	0	0	1.16931	0	0	0.539683	0	0	0		0	0	0	1.11724	0	0	0.622633	0	0	0
CLD52	0	0	0	0.62963	0	0.539683	0	0	0	0		0	0	0	0.704544	0	0.622633	0	0	0	0
HD1	0	0	1.06667	8	0	0	0	0	0	0		0	0	1.04731	3.16993	0	0	0	0	0	0
HD2	0	0	1.68	10.8	0	0	0	0	0	0		0	0	1.42223	3.56071	0	0	0	0	0	0
HD3	0	0	0.933333	7.6	0	0	0	0	0	0		0	0	0.95109	3.10434	0	0	0	0	0	0
HD5	0	0	0	5.66667	0	0	0	0	0	0		0	0	0	2.73697	0	0	0	0	0	0
HD6	0	0	0	12.381	0.857143	0	0	0	0	1.52381		0	0	0	3.74211	0.893085	0	0	0	0	1.3356
HD7	0	0	0	8	0	0	1.06667	0	0.933333	0		0	0	0	3.16993	0	0	1.04731	0	0.95109	0
HD8	0	0	0	14.8571	0	0	0	0	0	3.65714		0	0	0	3.98706	0	0	0	0	0	2.21945
HD9	0	0	0	8.20317	1.61905	0	0	0.971429	0.755556	0.755556		0	0	0	3.20213	1.38904	0	0	0.979241	0.811928	0.811928
HD10	1.13333	0	0	5.66667	0	0	0	0	0.971429	0		1.09311	0	0	2.73697	0	0	0	0	0.979241	0
HD11	0	0	1.13333	3.2381	0	0	0	0	1.13333	0		0	0	1.09311	2.08342	0	0	0	0	1.09311	0
HD12	0	0	0	6.2963	0	0	0	0	1.63704	0		0	0	0	2.86716	0	0	0	0	1.39892	0
HD13	0	0	0	5.28889	0	0	0.881481	0.881481	0	0		0	0	0	2.65281	0	0	0.911869	0.911869	0	0
HD14	0	0	0	6.8	0	0	0	0	0	0		0	0	0	2.96347	0	0	0	0	0	0
HD15	0	0	0	6.42222	0	0	0	0	0	0		0	0	0	2.89185	0	0	0	0	0	0
HD16	0	0	3.64286	6.88095	0	0	0	0	0	0		0	0	2.21501	2.97837	0	0	0	0	0	0
HD21	0	0	0	5.66667	0	0	0	0	0	0		0	0	0	2.73697	0	0	0	0	0	0
HD22	0	0	0	9.71429	0.971429	0	0	0	0	0		0	0	0	3.42146	0.979241	0	0	0	0	0
HD23	0	0	1.05778	11.4844	0	0	0	0	0	0		0	0	1.04109	3.64206	0	0	0	0	0	0
HD24	0	0	0	7.55556	0	0	0	0	0	0		0	0	0	3.09686	0	0	0	0	0	0
HD25	0	0	0	1.05	0	1.35	0	0	0	0		0	0	0	1.03562	0	1.23266	0	0	0	0
HD26	0	0	0	3.15	0	1.5	0	0	0	0		0	0	0	2.05311	0	1.32193	0	0	0	0
HD27	0	0	1.2	2.25	0	0	0	0	1.5	0		0	0	1.1375	1.70044	0	0	0	0	1.32193	0
HD28	0	0	0	9.3	0	0	0	0	0	0		0	0	0	3.36457	0	0	0	0	0	0
BrC01	0	0	0	0	0	0.881481	0	0	0	0		0	0	0	0	0	0.911869	0	0	0	0
BrC02	0	0	0	0	0	0	0	0.881481	0	0		0	0	0	0	0	0	0	0.911869	0	0
BrC03	0	0	0	0	0	0	0	1.00741	0	0		0	0	0	0	0	0	0	1.00533	0	0
BrC04	0.863492	0	0	1.61905	0	0	0	0	0	0		0.898009	0	0	1.38904	0	0	0	0	0	0
BrC05	0	0	0.755556	4.53333	0.755556	0	0	0	0	0		0	0	0.811928	2.46815	0.811928	0	0	0	0	0
BrC06	0	0	0.755556	0	0	0	0	0	0	0		0	0	0.811928	0	0	0	0	0	0	0
BrC07	0	0	0	5.07302	0	0	0	0	0	1.40317		0	0	0	2.60241	0	0	0	0	0	1.26494
PC01	0	0	0	5.16296	0	1.00741	0	0	0	1.00741		0	0	0	2.62362	0	1.00533	0	0	0	1.00533
PC02	0	0	0	0.755556	0	0	0	0	0	0		0	0	0	0.811928	0	0	0	0	0	0
PC03	0	0	0.881481	4.28148	0	0	0	0	0	0.881481		0	0	0.911869	2.40094	0	0	0	0	0	0.911869
PC04	0	0	0	3.4	0	0	0	0	0	1.00741		0	0	0	2.1375	0	0	0	0	0	1.00533
PC05	0	0	0	1.76296	0	0	0	0	0	1.76296		0	0	0	1.46622	0	0	0	0	0	1.46622
PC06	0	0	0	0	0	0	0	0	0	0		0	0	0	0	0	0	0	0	0	0
LC01	0	0	0	0	0	0	0	0	0	0		0	0	0	0	0	0	0	0	0	0
LC02	0	0	0	0	0	0	0	0	0	0		0	0	0	0	0	0	0	0	0	0
LC03	0	0	0	0	0	0	0	0	0	0		0	0	0	0	0	0	0	0	0	0
LC04	0	0	0	2.11556	0	0	0	0	0	0		0	0	0	1.63949	0	0	0	0	0	0
LC05	0	0	0	1.51111	0	0	0	0	0.755556	0		0	0	0	1.32833	0	0	0	0	0.811928	0
LC06	0	0	0.755556	1.61905	0	0	0	0	0	0		0	0	0.811928	1.38904	0	0	0	0	0	0
ICC01	0	0	0	12.9524	0.755556	0.755556	3.5619	2.15873	0.647619	0		0	0	0	3.80244	0.811928	0.811928	2.18964	1.65934	0.720383	0
ICC02	0	0	0	2.80635	0	0	0	0	0	0		0	0	0	1.92841	0	0	0	0	0	0
ICC03	0	0	0	5.07302	0	0.755556	0	0	0	0		0	0	0	2.60241	0	0.811928	0	0	0	0
ICC04	0	0	0	0	0	0	0	0	0	0		0	0	0	0	0	0	0	0	0	0
ICC05	0	0	0	0.755556	0.755556	0	0	0	0	0.755556		0	0	0	0.811928	0.811928	0	0	0	0	0.811928
MET01	0	0	0	2.13333	0	0	0	0	1.33333	0		0	0	0	1.6477	0	0	0	0	1.22239	0
MET02	0	0	0	2.01481	0	0	0	0	0	0		0	0	0	1.59207	0	0	0	0	0	0
MET03	0	0	0	1.88889	0	0.755556	0	1.00741	0	0		0	0	0	1.53051	0	0.811928	0	1.00533	0	0
MET04	0	0	1.00741	3.77778	0	0	0	0	0	0.881481		0	0	1.00533	2.25634	0	0	0	0	0	0.911869
MET05	0	0	0	0.881481	0	0.881481	0	0	0	0		0	0	0	0.911869	0	0.911869	0	0	0	0
MET06	0	0	0	0.881481	0	0	0	0	0	0		0	0	0	0.911869	0	0	0	0	0	0
MET07	0	0	0	6.58413	0	0.755556	3.13016	0	0	0		0	0	0	2.92298	0	0.811928	2.0462	0	0	0
MET08	0	0	0	4.74921	0	0	0	0	0.755556	0		0	0	0	2.52336	0	0	0	0	0.811928	0
MET09	0	0	0.755556	2.80635	0	0	0	0	0	0		0	0	0.811928	1.92841	0	0	0	0	0	0
MET10	0	0	0	16.1905	0	0	0.755556	0	0.863492	0		0	0	0	4.10354	0	0	0.811928	0	0.898009	0
MET11	0	0	0	0.755556	0	0	0	0	0	0		0	0	0	0.811928	0	0	0	0	0	0
MET12	0	0	0.755556	11.873	0.755556	0	0.863492	0	0	0		0	0	0.811928	3.68628	0.811928	0	0.898009	0	0	0
NET01	0	0	1.94286	5.82857	0	0.863492	0	0	0	0		0	0	1.55722	2.77158	0	0.898009	0	0	0	0
NET02	0	0	0	11.873	1.40317	0	0	0	0	1.61905		0	0	0	3.68628	1.26494	0	0	0	0	1.38904

## Sheet: Figure 5
Figure 5
Sample ID	GPC3	AFP	AHSG	ALB	APOH	FABP1	FGB	FGG	RBP4	TF	Z score	Cirrhosis
HCC45	0	0	0	1.07937	0	0	0	0	0	0	-1	Yes
HCC46	0	0	0	8.09524	0	0	0	0	1.07937	1.07937	1.80486	Yes
HCC17	0.47619	2.38095	0	5.71429	0	0.761905	0	1.52381	0.761905	1.52381	3.18518	Yes
HCC19	0	2	44	288	173.333	17.3333	34.6667	48	61.3333	14.6667	6.45502	Yes
HCC24	0	0	0	29.5238	0	0	0	1.42857	2.19048	0.761905	2.25535	Yes
HCC27	1	1	18.7143	284.286	11.1429	6	6.57143	2.71429	16.8571	3.42857	6.34461	Yes
HCC28	0	0	1.06667	36	2.53333	0	0.933333	2.66667	1.86667	0.933333	3.85758	Yes
HCC31	0	0	0	199.746	11.1746	0	7.82222	6.4254	1.25714	1.25714	2.965	Yes
HCC32	1.6	0	0	59.4286	0	1.6	1.82857	1.82857	3.65714	0	3.21054	Yes
HCC06	0	0	1.37143	30.8571	1.54286	0	1.2	2.4	1.37143	1.37143	4.17324	Yes
HCC10	3.55556	1.18519	2.96296	9.03704	1.03704	0	1.18519	1.18519	0	0	3.66703	Yes
HCC11	0	0	1.18519	13.3333	0	0	1.18519	0	0	1.03704	2.44394	Yes
HCC22	0	0	0	26.6667	3.2	1.06667	0	0	2.8	0	2.34755	Yes
HCC25	0	0	0	38.6667	0	0.933333	0	0.933333	0	0.8	2.00466	Yes
HCC33	1.2	1.2	0	10.2857	1.37143	0	2.57143	0	2.74286	0	3.30306	Yes
HCC07	0	0	0	7.2381	0.666667	0.666667	2.38095	3.14286	2	1.33333	3.417	Yes
HCC08	0	1.14286	0	32.8571	3.85714	0	4	4	10.4286	2.14286	3.97583	Yes
HCC09	0.666667	0.666667	0	14.2857	3.04762	0	0	0	0.761905	0	2.57458	Yes
HCC12	0	0	3.85185	31.1111	3.55556	1.18519	1.33333	2.81481	0	0	3.39106	Yes
HCC13	1.03704	0	1.03704	5.48148	0	0	0	0	1.03704	2.22222	2.27751	Yes
HCC14	0	0.888889	0	207.407	28.1481	1.03704	5.77778	4.59259	0	2.51852	3.16565	Yes
HCC15	1.06667	0	0	6.93333	0	0	0	0	0	0.933333	1.68046	Yes
HCC16	2	0	0	53.3333	0	1.06667	0	0	1.86667	0.933333	2.52793	Yes
HCC18	1.06667	0	0.933333	17.3333	1.06667	0	5.46667	2.13333	0	0	3.08851	Yes
HCC20	0	1.06667	2.26667	10.6667	0.933333	0.933333	0	0	0	2.13333	3.29957	Yes
HCC21	0	0	0	10.1333	2.93333	0.933333	2.8	0.933333	3.73333	0	3.06326	Yes
HCC23	0	0	0.933333	10.8	0	3.73333	0	0	0	1.06667	2.11143	Yes
HCC26	0	0	0.8	4.8	0	0	0	0.933333	0	1.73333	1.68925	Yes
HCC29	0	0	0	11.0349	2.09524	0	0	4.05079	0.977778	0	2.16001	Yes
HCC30	0	0	0	3.6	0	0	5.06667	0	0.933333	14.6667	1.51353	Yes
HCC34	0	1.18519	1.33333	12.7407	0	1.18519	0	0	2.37037	1.18519	3.50443	Yes
HCC35	2.3746	0.755556	4.96508	30.2222	2.80635	0.647619	5.07302	0	8.20317	0	4.40856	Yes
HCC37	0	0	0	10.4082	0	0	0.809524	1.61905	0	0.809524	2.32237	Yes
HCC38	0	0	0	1.38776	0	0	0	0	0	5.66667	0.379513	Yes
HCC39	0	0	0	17.3469	0.92517	0.92517	0	0	1.73469	0	2.36094	Yes
HCC40	0	0	0	5.89796	0.809524	0	0	0	0.693878	0.693878	1.98518	Yes
HCC44	0	0	2.15873	25.1852	3.86772	2.60847	4.13757	2.06878	4.7672	1.16931	5.37507	No
HCC36	0	0.755556	3.88571	65.8413	0.755556	2.15873	6.36825	0	2.91429	4.31746	4.43303	Yes
HCC01	0	2.98606	4.0719	1845.93	84.1526	11.1299	38.0044	36.6471	43.4336	12.2157	5.6367	Yes
HCC02	0.950111	0.950111	0	36.9864	0.950111	5.02201	2.03595	2.03595	0	1.08584	4.45588	Yes
HCC03	0	0	9.16178	191.379	2.85033	7.32942	22.8027	26.4674	32.5752	1.42517	4.60793	Yes
HCC04	0	0	2	74.4444	2.66667	1.77778	11.1111	16.6667	12.2222	3.88889	4.66679	Yes
HCC05	0	0.777778	2.55556	85.5556	14	5.77778	15.5556	7.55556	1.55556	6.22222	5.62817	Yes
HCC41	0	0	2.96825	74.6561	1.16931	0	0.539683	0.539683	5.30688	0.62963	2.90118	Yes
HCC42	0	1.25926	0	159.206	0.62963	1.34921	7.19577	5.39683	8.72487	1.16931	3.68038	Yes
HCC43	0	0	0	5.57672	0	0	1.25926	0	0	1.25926	1.46604	Yes
CLD01	0	0	0	2.61333	0	0	0	0	0	4.85333	0.583831	Yes
CLD02	0	0	0	1.7	0	0	0	0	0	0	-1	Yes
CLD03	0	0	0	1.44	0	1.28	0	0	0	0	-0.148539	Yes
CLD04	0	0	0	8.16	0	0	0	0.96	0	1.12	1.81964	Yes
CLD05	1.10204	0	0	6.61224	1.10204	0	0	0	1.95918	1.95918	2.48916	Yes
CLD06	0	0	0.755556	1.40317	0	0.755556	0	0	0.755556	0	0.476127	Yes
CLD08	0	0	0.863492	7.33968	0	0	0	0	0	0	1.29294	Yes
CLD09	0	0	0	4.96508	0.755556	0	0	0	0	0.755556	1.29045	Yes
CLD14	0	0	0	0.755556	0	0	0	0	0	0	-1	Yes
CLD22	0	0	0	5.07302	0	0	0	0	0	0	-1	Yes
CLD25	0	0	0	5.07302	0	0	0	0	0.647619	0.647619	1.27196	Yes
CLD26	0	0	2.48254	5.82857	0	0	0	0	0	0.863492	1.4111	Yes
CLD29	0	0	0.813675	3.02222	0	0	0	0	0	0	0.0684952	Yes
CLD31	0	0	0	0.755556	0	0	0	0.755556	0.881481	0	-0.0594235	Yes
CLD41	0	0	0	0.863492	0	0	0	0	0	0	-1	Yes
CLD42	0	0	0	0.755556	0	0	1.40317	0.647619	0.647619	0	0.268573	Yes
CLD43	0	0	0	0.863492	0	0	0	0	0	0	-1	Yes
CLD44	0	0	0	0.62963	0.62963	0	0	0	0.62963	0	-0.30356	Yes
CLD45	0	0	0	2.24868	0	0	0	0	0	1.16931	0.0301681	Yes
CLD46	0	0	0	1.79894	0.539683	0	0	0	0	0	-0.474388	Yes
CLD47	0.539683	0	0	0.539683	0	0	0	0	0	0.539683	-0.415019	Yes
CLD48	0	0	0	1.34921	0	0	0	0	0	0	-1	Yes
CLD49	0	0	0	0.62963	0	0	0	0	0	0	-1	Yes
CLD50	0	0	0.539683	6.92593	1.34921	0	0.62963	0.62963	0.62963	0	3.04464	Yes
CLD51	0	0	0	1.16931	0	0	0.539683	0	0	0	-0.582702	Yes
CLD52	0	0	0	0.62963	0	0.539683	0	0	0	0	-0.673893	Yes
CLD10	0	0	0	2.26667	0.755556	0	1.72698	0	1.51111	0	1.09121	No
CLD11	0	0	0	7.44762	0	0	0.755556	0	0	0	1.32715	No
CLD12	0	0	0.755556	912.063	29.1429	1.61905	10.9016	16.1905	5.18095	7.44762	3.83475	No
CLD13	0	0	0	1.83492	0	0	0	0	0	0	-1	No
CLD15	0	0	0.863492	19.4286	0	0	0.755556	0	0	0	1.85204	No
CLD16	0	0	0.863492	16.1905	0	0	1.40317	1.40317	0	0	2.4139	No
CLD17	0	0	0	3.5619	0	0	1.07937	0	0	0	0.400684	No
CLD18	0	0	1.72698	31.3016	0.755556	0	1.51111	0	1.61905	0	2.74397	No
CLD19	0	0	0	5.28889	1.61905	0	1.51111	0	0	1.61905	1.88607	No
CLD20	0	0	0.647619	25.9048	1.51111	0	2.15873	0	1.40317	0	2.73763	No
CLD21	0	0	0.647619	10.7937	0	0	0	0	0	0	1.49411	No
CLD23	0	0	22.6667	272	15.0032	0	14.0317	4.31746	18.3492	5.50476	4.18514	No
CLD24	0	0	0	5.72063	0	0	0	0	0	0	-1	No
CLD27	0	0	0	5.82857	0	0	0	0	0	1.51111	1	No
CLD28	0	0	1.62735	5.69573	0	0	0	0	1.51111	0	1.48468	No
CLD30	0	0	0.881481	4.40741	0	0	0	0	0.755556	0	1.12426	No
CLD32	0	0	0	7.33968	0.755556	0	0	0	0	0	1.31334	No
CLD33	0	0	3.2547	66.2564	5.57949	0.813675	0.697436	0	0	0	2.42171	No
CLD34	0	0	2.91429	25.9048	0.971429	0.647619	0.647619	0	3.88571	1.61905	3.59775	No
CLD35	0	0	16.2735	77.8803	2.6735	0	8.60171	2.32479	23.2479	1.85983	3.74173	No
CLD36	0	0	0.647619	8.31111	0	0	2.48254	0	0	1.61905	2.05528	No
CLD37	0	0	0	3.27407	0	0	0	0	0	0	-1	No
CLD38	0	0	0	4.02963	1.00741	0	0	0	0	0	0.488861	No
CLD39	0	0	1.61905	35.619	0.755556	0	0.755556	0.755556	1.51111	0	3.01866	No
CLD40	0	0	0.863492	32.381	0	2.69841	2.26667	0.755556	0.647619	0.647619	3.46164	No
HD1	0	0	1.06667	8	0	0	0	0	0	0	1.33901
HD2	0	0	1.68	10.8	0	0	0	0	0	0	1.42863
HD3	0	0	0.933333	7.6	0	0	0	0	0	0	1.33134
HD5	0	0	0	5.66667	0	0	0	0	0	0	-1
HD6	0	0	0	12.381	0.857143	0	0	0	0	1.52381	1.92762
HD7	0	0	0	8	0	0	1.06667	0	0.933333	0	1.80603
HD8	0	0	0	14.8571	0	0	0	0	0	3.65714	1.42628
HD9	0	0	0	8.20317	1.61905	0	0	0.971429	0.755556	0.755556	2.70955
HD10	1.13333	0	0	5.66667	0	0	0	0	0.971429	0	1.47946
HD11	0	0	1.13333	3.2381	0	0	0	0	1.13333	0	0.856201
HD12	0	0	0	6.2963	0	0	0	0	1.63704	0	1.08021
HD13	0	0	0	5.28889	0	0	0.881481	0.881481	0	0	1.38489
HD14	0	0	0	6.8	0	0	0	0	0	0	1
HD15	0	0	0	6.42222	0	0	0	0	0	0	1
HD16	0	0	3.64286	6.88095	0	0	0	0	0	0	1.105
HD21	0	0	0	5.66667	0	0	0	0	0	0	-1
HD22	0	0	0	9.71429	0.971429	0	0	0	0	0	1.46059
HD23	0	0	1.05778	11.4844	0	0	0	0	0	0	1.49097
HD24	0	0	0	7.55556	0	0	0	0	0	0	1
HD25	0	0	0	1.05	0	1.35	0	0	0	0	-0.194326
HD26	0	0	0	3.15	0	1.5	0	0	0	0	0.401674
HD27	0	0	1.2	2.25	0	0	0	0	1.5	0	0.677901
HD28	0	0	0	9.3	0	0	0	0	0	0	1
BrC01	0	0	0	0	0	0.881481	0	0	0	0	-0.610648
BrC02	0	0	0	0	0	0	0	0.881481	0	0	-0.610648
BrC03	0	0	0	0	0	0	0	1.00741	0	0	-0.580105
BrC04	0.863492	0	0	1.61905	0	0	0	0	0	0	-0.263261
BrC05	0	0	0.755556	4.53333	0.755556	0	0	0	0	0	1.13961
BrC06	0	0	0.755556	0	0	0	0	0	0	0	-0.643178
BrC07	0	0	0	5.07302	0	0	0	0	0	1.40317	0.857679
PC01	0	0	0	5.16296	0	1.00741	0	0	0	1.00741	1.37068
PC02	0	0	0	0.755556	0	0	0	0	0	0	-1
PC03	0	0	0.881481	4.28148	0	0	0	0	0	0.881481	1.1119
PC04	0	0	0	3.4	0	0	0	0	0	1.00741	0.300328
PC05	0	0	0	1.76296	0	0	0	0	0	1.76296	0.0993872
PC06	0	0	0	0	0	0	0	0	0	0	-1
LC01	0	0	0	0	0	0	0	0	0	0	-1
LC02	0	0	0	0	0	0	0	0	0	0	-1
LC03	0	0	0	0	0	0	0	0	0	0	-1
LC04	0	0	0	2.11556	0	0	0	0	0	0	-1
LC05	0	0	0	1.51111	0	0	0	0	0.755556	0	-0.339648
LC06	0	0	0.755556	1.61905	0	0	0	0	0	0	-0.316292
ICC01	0	0	0	12.9524	0.755556	0.755556	3.5619	2.15873	0.647619	0	2.99962
ICC02	0	0	0	2.80635	0	0	0	0	0	0	-1
ICC03	0	0	0	5.07302	0	0.755556	0	0	0	0	0.786147
ICC04	0	0	0	0	0	0	0	0	0	0	-1
ICC05	0	0	0	0.755556	0.755556	0	0	0	0	0.755556	-0.0929738
MET01	0	0	0	2.13333	0	0	0	0	1.33333	0	0.0392706
MET02	0	0	0	2.01481	0	0	0	0	0	0	-1
MET03	0	0	0	1.88889	0	0.755556	0	1.00741	0	0	0.328404
MET04	0	0	1.00741	3.77778	0	0	0	0	0	0.881481	0.977831
MET05	0	0	0	0.881481	0	0.881481	0	0	0	0	-0.42502
MET06	0	0	0	0.881481	0	0	0	0	0	0	-1
MET07	0	0	0	6.58413	0	0.755556	3.13016	0	0	0	1.45085
MET08	0	0	0	4.74921	0	0	0	0	0.755556	0	0.650632
MET09	0	0	0.755556	2.80635	0	0	0	0	0	0	0.00672715
MET10	0	0	0	16.1905	0	0	0.755556	0	0.863492	0	1.90619
MET11	0	0	0	0.755556	0	0	0	0	0	0	-1
MET12	0	0	0.755556	11.873	0.755556	0	0.863492	0	0	0	2.44566
NET01	0	0	1.94286	5.82857	0	0.863492	0	0	0	0	1.44556
NET02	0	0	0	11.873	1.40317	0	0	0	0	1.61905	1.92798

## Sheet: Supplementary Figure 8
Figure S8d&e
Sample ID	GPC3	AFP	AHSG	ALB	APOH	FABP1	FGB	FGG	RBP4	TF
T01-1	0	0	30.7359	467.532	43.29	13.6364	34.632	8.22511	36.7965	7.14286
T01-2	0	0	5.51948	269.481	24.6753	9.09091	51.9481	23.0519	35.3896	4.54545
T01-3	0	0	5.71429	202.381	35.7143	8.57143	35.7143	45.2381	15.2381	10.2381
T02-1	0	2.91667	0	18.3333	0	0	0	4.16667	6.66667	0
T02-2	0	3.75	0	10.8333	0	0	0	3.33333	3.33333	3.33333
T02-3	0	3.33333	0	33.3333	0	0	3.75	7.08333	7.08333	0
T03-1	0	2.91667	0	6.66667	0	11.25	0	0	0	3.33333
T03-2	0	3.33333	0	12.5	0	9.16667	0	0	0	2.91667
T03-3	0	3.75	0	15	0	6.66667	2.91667	0	0	3.33333
T04-1	0	0	2.91667	28.75	3.33333	3.33333	0	0	0	2.91667
T04-2	0	0	0	15	2.91667	8.33333	0	0	0	2.91667
T04-3	0	0	0	18.75	6.25	6.66667	0	0	0	2.91667
T05-1	0	0	0	17.5	3.33333	6.25	2.91667	1.45833	3.33333	0
T05-2	0	0	0	16.25	4.58333	4.58333	0	0	3.75	3.75
T05-3	0	0	0	37.5	7.08333	3.33333	3.75	0	3.33333	0
